# Supplementary material for: Hsa-mir-548 family expression in human reproductive tissues
Source: BMC Genom Data. 2021 Oct 8;22:40. doi: 10.1186/s12863-021-00997-w (PMC8501715; doi:10.1186/s12863-021-00997-w)
Supplement: Supplementary file 1 — Additional file 1: Supplementary Table S1. Human hsa-mir-548 family pre-miRNA sequence locations in human genome. Supplementary Table S2. Hsa-mir-548 family miRNAs expressed in reproductive tissues. Supplementary Table S3. Reactome pathways of predicted miRNA targets [file 12863_2021_997_MOESM1_ESM.xlsx]

## Sheet: SU I
Supplementary Table I. Human hsa-mir-548 family pre-miRNA sequence locations in the human genome.
Stem-loop sequence	Pre-miRNA location in the human genome	DNA strand (miRNA)	Host gene	miRNA location in the host gene	Host gene DNA strand
hsa-mir-548a-1	chr6	+	MIR548A1HG	intronic	+
hsa-mir-548a-2	chr6	+	-	intergenic
hsa-mir-548a-3	chr8	-	-	intergenic
hsa-mir-548aa-1	chr8	+	ATAD2	intronic	-
hsa-mir-548aa-2	chr17	+	PITPNC1	intronic	+
hsa-mir-548ab	chr3	-	-	intergenic
hsa-mir-548ac	chr1	-	CD58	intronic	-
hsa-mir-548ad	chr2	+	-	intergenic
hsa-mir-548ae-1	chr2	+	LOC102724340	intronic	+
hsa-mir-548ae-2	chr5	-	-	intergenic
hsa-mir-548ag-1	chr4	+	-	intergenic
hsa-mir-548ag-2	chr20	+	-	intergenic
hsa-mir-548ah	chr4	+	SHROOM3	intronic	+
hsa-mir-548ai	chr6	+	-	intergenic
hsa-mir-548aj-1	chr6	-	-	intergenic
hsa-mir-548aj-2	chrX	-	SYTL5	intronic	+
hsa-mir-548ak	chr10	-	SEC61A2	intronic	+
hsa-mir-548al	chr11	+	-	intergenic
hsa-mir-548am	chrX	-	CTPS2	intronic	-
hsa-mir-548an	chrX	+	RADX	intronic	+
hsa-mir-548ao	chr8	-	SFRP1	intronic	-
hsa-mir-548ap	chr15	+	-	intergenic
hsa-mir-548aq	chr3	-	IGF2BP2	intronic	-
hsa-mir-548ar	chr13	+	CDC16	intronic	+
hsa-mir-548as	chr13	+	GPC5	intronic	+
hsa-mir-548at	chr17	+	ATP6V0A1	intronic	+
hsa-mir-548au	chr9	+	PHF2	intronic	+
hsa-mir-548av	chr18	-	NETO1	intronic	-
hsa-mir-548aw	chr9	+	GFI1B	intronic	+
hsa-mir-548ax	chrX	-	ARHGAP6	intronic	-
hsa-mir-548ay	chr3	-	-	intergenic
hsa-mir-548az	chr8	+	-	intergenic
hsa-mir-548b	chr6	-	FAM184A	intronic	-
hsa-mir-548ba	chr2	+	FSHR	intronic	-
hsa-mir-548bb	chr3	-	FHIT	intronic	-
hsa-miR-548bc	chr17	+	FBXL20	intronic	-
hsa-mir-548c	chr12	+	RASSF3	intronic	+
hsa-mir-548d-1	chr8	-	ATAD2	intronic	-
hsa-mir-548d-2	chr17	-	PITPNC1	intronic	+
hsa-mir-548e	chr10	+	SHOC2	intronic	+
hsa-mir-548f-1	chr10	-	PCDH15	intronic	-
hsa-mir-548f-2	chr2	-	ERBB4	intronic	-
hsa-mir-548f-3	chr5	-	TMEM232	intronic	-
hsa-mir-548f-4	chr7	-	CNTNAP2	intronic	+
hsa-mir-548f-5	chrX	-	DMD	intronic	-
hsa-mir-548g	chr4	-	-	intergenic
hsa-mir-548h-1	chr14	-	SYNE2	intronic	+
hsa-mir-548h-2	chr16	-	LOC105371082	intronic	+
hsa-mir-548h-3	chr17	-	HS3ST3A1	intronic	-
hsa-mir-548h-4	chr8	-	-	intergenic
hsa-mir-548h-5	chr6	+	-	intergenic
hsa-mir-548i-1	chr3	-	LOC105374312	intronic	+
hsa-mir-548i-2	chr4	-	-	intergenic
hsa-mir-548i-3	chr8	-	-	intergenic
hsa-mir-548i-4	chrX	-	-	intergenic
hsa-mir-548j	chr22	-	TPST2	intronic	-
hsa-mir-548k	chr11	+	PPFIA1	intronic	+
hsa-mir-548l	chr11	-	MRE11	intronic	-
hsa-mir-548m	chrX	-	-	intergenic
hsa-mir-548n	chr7	-	DPY19L1	intronic	-
hsa-miR-548o	chr7	-	PRKRIP1	intronic	+
hsa-mir-548o-2	chr20	+	RALGAPB	intronic	+
hsa-mir-548p	chr5	-	ST8SIA4	intronic	-
hsa-mir-548q	chr10	-	CAMK1D	intronic	+
hsa-mir-548s	chr2	+	LPIN1	intronic	+
hsa-mir-548t	chr4	+	GALNT7	intronic	+
hsa-mir-548u	chr6	+	PRIM2	intronic	+
hsa-mir-548v	chr8	-	MTUS1	intronic	-
hsa-mir-548w	chr16	+	HS3ST4	intronic	+
hsa-mir-548x	chr21	-	MIR548XHG	intronic	-
hsa-mir-548x-2	chr13	-	-	intergenic
hsa-mir-548y	chr14	-	-	intergenic
hsa-mir-548z	chr12	-	RASSF3	intronic	+
hsa-mir-570	chr3	+	MUC20-OT1	intronic	+
hsa-mir-579	chr5	-	ZFR	intronic	-
hsa-mir-603	chr10	+	KIAA1217	intronic	+

## Sheet: SU II
Supplementary table II. Hsa-mir-548 family miRNAs expressed in reproductive tissues. Cut-off was set >10 counts per million (CPM)
Cellular samples	miRNA	Average CPM	Standard error
Cumulus granulosa cells (n=3)	hsa-miR-548k	142.655	23.4605
	hsa-miR-548ba	96.0136	33.4057
	hsa-miR-548i	50.0834	20.1089
	hsa-miR-548ab	29.1087	5.80995
	hsa-miR-548h-5p	22.8343	12.663
	hsa-miR-548e-3p	22.6685	11.0525
	hsa-miR-548h-3p/z	14.2788	5.09402
	hsa-miR-548w	12.3222	5.76659
	hsa-miR-548d-5p	11.6345	7.93235
Mural granulosa cells (n=3)
	hsa-miR-548k	103.149	15.7284
	hsa-miR-548ba	33.7258	6.43756
	hsa-miR-548i	32.49	5.35097
	hsa-miR-548d-5p	23.4891	5.63116
	hsa-miR-548ay-5p	21.9901	6.79258
	hsa-miR-548e-3p	20.165	4.23495
	hsa-miR-548ad-5p/ae-5p	20.0986	5.51865
	hsa-miR-548bc	18.2476	5.64436
	hsa-miR-548b-5p	16.5686	3.77368
Endometrium LH2 (n=12)
	hsa-miR-548k	32.9648	2.1925
	hsa-miR-548e-3p	16.3347	1.45295
	hsa-miR-548o-3p	15.6882	1.31815
Endometrium LH8 (n=12)
	hsa-miR-548k	15.8925	1.57191
	hsa-miR-548e-3p	31.4731	1.94766
	hsa-miR-548o-3p	10.628	0.742751
myometrium (n=3)
	hsa-miR-548ba	31.3108	12.3679
	hsa-miR-548o-3p	22.8985	2.15192
cervix (n=4)
	hsa-miR-548o-3p	13.5349	0.934993
	hsa-miR-548x-5p/aj-5p/g-5p	12.2534	0.726554
	hsa-miR-548ar-5p	12.0512	0.686601
	hsa-miR-548w	10.1216	0.573729
Seminal fluid (n=1)
	hsa-miR-548k	150.779	NA
	hsa-miR-548ad-5p/ae-5p	56.2348	NA
	hsa-miR-548d-5p	50.886	NA
	hsa-miR-548ay-5p	50.1632	NA
	hsa-miR-548o-3p	40.3329	NA
	hsa-miR-548e-3p	36.1406	NA
	hsa-miR-548x-5p/aj-5p/g-5p/ar-5p	24.4311	NA
	hsa-miR-548h-5p	20.9616	NA
	hsa-miR-548f-5p/	19.9496	NA
	hsa-miR-548o-5p/c-5p/au-5p/am-5p	16.6247	NA
	hsa-miR-548h-3p/z	16.3356	NA
	hsa-miR-548e-5p	14.4563	NA
	hsa-miR-548bc	10.9868	NA

## Sheet: SU III
Supplementary Table III. Reactome pathways of predicted miRNA targets. A: Cumulus granulosa cell (CGC) expressed miRNAs. B: Mural granulosa cell (MGC) expressed miRNAs. C: Myometrium expressed miRNAs.
Pathways common with hsa-miR-548ba are marked in red. Other repeating terms are coloured by secific background.
A:CGC
miRNA	Name	Hits	Pop Hits	List Total	Pop Total	Genes	P-value	adjusted P-value (BH)
hsa-miR-548ab
hsa-miR-548ba
	R-HSA-163680_AMPK inhibits chREBP transcriptional activation activity	6	14	264	10876	PRKAA2;ADIPOQ;PRKAG2	<0.0001	<0.0001
	R-HSA-432722_Golgi Associated Vesicle Biogenesis	6	56	264	10876	ACBD3;AP1S3;TFRC;ARRB1;CPD;CLTC	0.0037	0.0278
	R-HSA-8876198_RAB GEFs exchange GTP for GDP on RABs	6	90	264	10876	RAB7B;RAB3GAP1;DENND2A;TRAPPC9;RAB6A;RAB5B	0.028	0.0624
	R-HSA-8873719_RAB geranylgeranylation	5	65	264	10876	RAB3B;RAB7B;RAB6A;RAB30;RAB5B	0.0262	0.0624
	R-HSA-6802952_Signaling by BRAF and RAF fusions	5	67	264	10876	FAM114A2;QKI;ARRB1;MARK3;IQGAP1	0.0291	0.0624
	R-HSA-2871809_FCERI mediated Ca+2 mobilization	5	56	264	10876	ITPR1;TXK;LCP2	0.0153	0.0624
	R-HSA-8856828_Clathrin-mediated endocytosis	8	130	264	10876	TFRC;EREG;HIP1;ARRB1;RAB5B;EPN2;AP2B1;CLTC	0.0186	0.0624
	R-HSA-1445148_Translocation of SLC2A4 (GLUT4) to the plasma membrane	5	72	264	10876	PRKAA2;RHOQ;RALA;PRKAG2;EXOC6	0.0373	0.0699
	R-HSA-8856825_Cargo recognition for clathrin-mediated endocytosis	6	106	264	10876	TFRC;EREG;ARRB1;EPN2;AP2B1;CLTC	0.0526	0.0877
hsa-miR-548d-5p
	R-HSA-6811558_PI5P, PP2A and IER3 Regulate PI3K/AKT Signaling	6	103	149	10876	IRS1;PIK3CA;IL1RAP;HBEGF;FGF23;PPP2R5C	0.0041	0.0205
	R-HSA-1257604_PIP3 activates AKT signaling	5	96	149	10876	IRS1;PIK3CA;IL1RAP;HBEGF;FGF23	0.013	0.0262
	R-HSA-6807878_COPI-mediated anterograde transport	5	101	149	10876	RAB1A;ANK2;ANK3;BET1L;DYNC1LI2	0.0157	0.0262
hsa-miR-548e-3p
	R-HSA-2559585_Oncogene Induced Senescence	5	38	163	10876	AGO4;MDM4;CDK6;ETS1;MDM2	0.0005	0.0035
hsa-miR-548h-3p/z
	R-HSA-6807505_RNA polymerase II transcribes snRNA genes	6	140	51	10876	ZC3H8;CCNT2;ZNF143	0.0001	0.0001
hsa-miR-548h-5p
	R-HSA-445095_Interaction between L1 and Ankyrins	5	44	76	10876	NFASC;SPTBN1;ANK1	<0.0001	<0.0001
hsa-mir-548i
	R-HSA-1257604_PIP3 activates AKT signaling	5	96	90	10876	AKT3;STRN;HGF;IRS2	0.0017	0.0034
hsa-miR-548k
	R-HSA-418592_ADP signalling through P2Y purinoceptor 1	6	47	201	10876	P2RY1;GNA14;GNG10	0.0004	0.0048
	R-HSA-204005_COPII-mediated vesicle transport	5	68	201	10876	USO1;CD59;CNIH1;NAPG;NAPB	0.0112	0.0672
	R-HSA-416476_G alpha (q) signalling events	8	181	201	10876	P2RY1;GHSR;GNA14;GNG10;AVPR1A;PLCB4	0.0246	0.0984
hsa-miR-548w
	R-HSA-2871796_FCERI mediated MAPK activation	7	35	417	10876	SHC1;PAK2;MAPK10;MAPK8;KRAS;PLCG1	0.0008	0.0176
	R-HSA-5655302_Signaling by FGFR1 in disease	7	33	417	10876	PIK3CA;ERLIN2;FGFR1;KRAS;CPSF6;FGF9;PLCG1	0.0006	0.0176
	R-HSA-525793_Myogenesis	8	52	417	10876	MEF2C;CDON;BNIP2;MEF2A;CDH4	0.0017	0.0249
	R-HSA-9664565_Signaling by ERBB2 KD Mutants	5	25	417	10876	SHC1;PIK3CA;NRG1;KRAS;PLCG1	0.0046	0.0506
	R-HSA-2022854_Keratan sulfate biosynthesis	5	28	417	10876	B4GALT2;CHST2;ST3GAL4;CHST6;CHST5	0.007	0.0513
	R-HSA-8853659_RET signaling	6	40	417	10876	ARTN;SHC1;PIK3CA;GDNF;GRB10;PLCG1	0.0069	0.0513
	R-HSA-5673001_RAF/MAP kinase cascade	11	124	417	10876	ARTN;JAK1;SHC1;CAMK2D;GDNF;HGF;NRG1;FGFR1;GRIN2B;KRAS;FGF9	0.0125	0.0786
	R-HSA-1257604_PIP3 activates AKT signaling	9	96	417	10876	AKT3;PIK3CA;IL1RAP;HGF;NRG1;FGFR1;FGF9;IRAK1	0.0166	0.0851
	R-HSA-1250196_SHC1 events in ERBB2 signaling	5	36	417	10876	SHC1;NRG1;KRAS	0.0174	0.0851
B: MGC
miRNA	Name	Hits	Pop Hits	List Total	Pop Total	Genes	P-value	adjusted P-value (BH)
hsa-miR-548ad-5p/ae-5p
hsa-miR-548ay-5p
hsa-miR-548ba	R-HSA-163680_AMPK inhibits chREBP transcriptional activation activity	6	14	264	10876	PRKAA2;ADIPOQ;PRKAG2	<0.0001	<0.0001
	R-HSA-432722_Golgi Associated Vesicle Biogenesis	6	56	264	10876	ACBD3;AP1S3;TFRC;ARRB1;CPD;CLTC	0.0037	0.0278
	R-HSA-8876198_RAB GEFs exchange GTP for GDP on RABs	6	90	264	10876	RAB7B;RAB3GAP1;DENND2A;TRAPPC9;RAB6A;RAB5B	0.028	0.0624
	R-HSA-8873719_RAB geranylgeranylation	5	65	264	10876	RAB3B;RAB7B;RAB6A;RAB30;RAB5B	0.0262	0.0624
	R-HSA-6802952_Signaling by BRAF and RAF fusions	5	67	264	10876	FAM114A2;QKI;ARRB1;MARK3;IQGAP1	0.0291	0.0624
	R-HSA-2871809_FCERI mediated Ca+2 mobilization	5	56	264	10876	ITPR1;TXK;LCP2	0.0153	0.0624
	R-HSA-8856828_Clathrin-mediated endocytosis	8	130	264	10876	TFRC;EREG;HIP1;ARRB1;RAB5B;EPN2;AP2B1;CLTC	0.0186	0.0624
	R-HSA-1445148_Translocation of SLC2A4 (GLUT4) to the plasma membrane	5	72	264	10876	PRKAA2;RHOQ;RALA;PRKAG2;EXOC6	0.0373	0.0699
	R-HSA-8856825_Cargo recognition for clathrin-mediated endocytosis	6	106	264	10876	TFRC;EREG;ARRB1;EPN2;AP2B1;CLTC	0.0526	0.0877
hsa-mir-548Bbc
hsa-miR-548b-5p
	R-HSA-8941332_RUNX2 regulates genes involved in cell migration	5	10	322	10876	RUNX2;MMP13;CBFB	<0.0001	<0.0001
	R-HSA-400253_Circadian Clock	11	68	322	10876	PER2;CLOCK;BTRC;RBM4;BHLHE41;HIF1A;RORA;CHD9;SIK1B;SIK1	<0.0001	<0.0001
	R-HSA-180292_GAB1 signalosome	5	17	322	10876	TGFA;PIK3R1;HBEGF;PAG1;PTPN11	0.0004	0.0053
	R-HSA-9009391_Extra-nuclear estrogen signaling	8	58	322	10876	STRN;TGFA;GNB4;PIK3R1;HBEGF;ESR1;S1PR3;GNG10	0.0007	0.0064
	R-HSA-1236394_Signaling by ERBB4	5	21	322	10876	ERBB4;HBEGF;NRG1;GABRG3	0.0008	0.0064
	R-HSA-1257604_PIP3 activates AKT signaling	10	96	322	10876	STRN;TGFA;ERBB4;IL1RAP;PIK3R1;HBEGF;ESR1;NRG1;TRAF6;PTPN11	0.0011	0.0073
	R-HSA-1250196_SHC1 events in ERBB2 signaling	6	36	322	10876	ERBB4;HBEGF;NRG1	0.0013	0.0074
	R-HSA-6811558_PI5P, PP2A and IER3 Regulate PI3K/AKT Signaling	10	103	322	10876	STRN;TGFA;ERBB4;IL1RAP;PIK3R1;HBEGF;ESR1;NRG1;TRAF6;PTPN11	0.0018	0.009
	R-HSA-8940973_RUNX2 regulates osteoblast differentiation	5	27	322	10876	WWTR1;RUNX2;CBFB	0.0021	0.0093
	R-HSA-4086398_Ca2+ pathway	9	91	322	10876	AGO4;GNB4;FZD3;GNG10;FZD4	0.0026	0.0104
	R-HSA-2219530_Constitutive Signaling by Aberrant PI3K in Cancer	8	75	322	10876	STRN;TGFA;ERBB4;PIK3R1;HBEGF;ESR1;NRG1;PTPN11	0.0029	0.0105
	R-HSA-1368108_BMAL1:CLOCK,NPAS2 activates circadian gene expression	5	30	322	10876	CLOCK;NAMPT;BHLHE41;CHD9	0.0032	0.0107
	R-HSA-1251985_Nuclear signaling by ERBB4	5	35	322	10876	ERBB4;HBEGF;ESR1;NRG1	0.0058	0.0178
	R-HSA-525793_Myogenesis	6	52	322	10876	BNIP2;SPAG9;TCF4	0.0066	0.0189
	R-HSA-1660499_Synthesis of PIPs at the plasma membrane	6	53	322	10876	RAB5A;PI4K2B;PIK3R1;PLEKHA2;RAB14;INPPL1	0.0072	0.0192
	R-HSA-8873719_RAB geranylgeranylation	6	65	322	10876	RAB3B;RAB1A;RAB5A;RAB14;RAB8B;CHM	0.017	0.0425
	R-HSA-216083_Integrin cell surface interactions	8	109	322	10876	COL8A2;ITGA6;JAM3;ITGB3;PECAM1;JAM2	0.021	0.0494
hsa-miR-548d-5p
	R-HSA-6811558_PI5P, PP2A and IER3 Regulate PI3K/AKT Signaling	6	103	149	10876	IRS1;PIK3CA;IL1RAP;HBEGF;FGF23;PPP2R5C	0.0041	0.0205
	R-HSA-1257604_PIP3 activates AKT signaling	5	96	149	10876	IRS1;PIK3CA;IL1RAP;HBEGF;FGF23	0.013	0.0262
	R-HSA-6807878_COPI-mediated anterograde transport	5	101	149	10876	RAB1A;ANK2;ANK3;BET1L;DYNC1LI2	0.0157	0.0262
hsa-miR-548e-3p
	R-HSA-2559585_Oncogene Induced Senescence	5	38	163	10876	AGO4;MDM4;CDK6;ETS1;MDM2	0.0005	0.0035
hsa-mir-548i
	R-HSA-1257604_PIP3 activates AKT signaling	5	96	90	10876	AKT3;STRN;HGF;IRS2	0.0017	0.0034
hsa-miR-548k
	R-HSA-418592_ADP signalling through P2Y purinoceptor 1	6	47	201	10876	P2RY1;GNA14;GNG10	0.0004	0.0048
	R-HSA-204005_COPII-mediated vesicle transport	5	68	201	10876	USO1;CD59;CNIH1;NAPG;NAPB	0.0112	0.0672
	R-HSA-416476_G alpha (q) signalling events	8	181	201	10876	P2RY1;GHSR;GNA14;GNG10;AVPR1A;PLCB4	0.0246	0.0984
C: Myometrium
miRNA	Name	Hits	Pop Hits	List Total	Pop Total	Genes	P-value	adjusted P-value (BH)
hsa-miR-548ba
	R-HSA-163680_AMPK inhibits chREBP transcriptional activation activity	6	14	264	10876	PRKAA2;ADIPOQ;PRKAG2	<0.0001	<0.0001
	R-HSA-432722_Golgi Associated Vesicle Biogenesis	6	56	264	10876	ACBD3;AP1S3;TFRC;ARRB1;CPD;CLTC	0.0037	0.0278
	R-HSA-8876198_RAB GEFs exchange GTP for GDP on RABs	6	90	264	10876	RAB7B;RAB3GAP1;DENND2A;TRAPPC9;RAB6A;RAB5B	0.028	0.0624
	R-HSA-8873719_RAB geranylgeranylation	5	65	264	10876	RAB3B;RAB7B;RAB6A;RAB30;RAB5B	0.0262	0.0624
	R-HSA-6802952_Signaling by BRAF and RAF fusions	5	67	264	10876	FAM114A2;QKI;ARRB1;MARK3;IQGAP1	0.0291	0.0624
	R-HSA-2871809_FCERI mediated Ca+2 mobilization	5	56	264	10876	ITPR1;TXK;LCP2	0.0153	0.0624
	R-HSA-8856828_Clathrin-mediated endocytosis	8	130	264	10876	TFRC;EREG;HIP1;ARRB1;RAB5B;EPN2;AP2B1;CLTC	0.0186	0.0624
	R-HSA-1445148_Translocation of SLC2A4 (GLUT4) to the plasma membrane	5	72	264	10876	PRKAA2;RHOQ;RALA;PRKAG2;EXOC6	0.0373	0.0699
	R-HSA-8856825_Cargo recognition for clathrin-mediated endocytosis	6	106	264	10876	TFRC;EREG;ARRB1;EPN2;AP2B1;CLTC	0.0526	0.0877
hsa-miR-548o-3p
	R-HSA-5655253_Signaling by FGFR2 in disease	5	27	180	10876	PIK3CA;FGF2;FGFR2;FGF9;FGF7	0.0002	0.0016
	R-HSA-5654695_PI-3K cascade:FGFR2	5	23	180	10876	PIK3CA;FGF2;FGFR2;FGF9;FGF7	0.0001	0.0016
	R-HSA-2219530_Constitutive Signaling by Aberrant PI3K in Cancer	7	75	180	10876	PIK3CA;FGF2;NRG3;PIK3AP1;FGFR2;FGF9;FGF7	0.0004	0.0021
	R-HSA-6811558_PI5P, PP2A and IER3 Regulate PI3K/AKT Signaling	8	103	180	10876	PPP2R5A;PIK3CA;FGF2;NRG3;PIK3AP1;FGFR2;FGF9;FGF7	0.0006	0.0024
	R-HSA-109704_PI3K Cascade	5	39	180	10876	PIK3CA;FGF2;FGFR2;FGF9;FGF7	0.0008	0.0026
	R-HSA-6811438_Intra-Golgi traffic	5	44	180	10876	MAN2A1;YKT6;RAB30;COG3;RAB36	0.0013	0.0035
	R-HSA-1257604_PIP3 activates AKT signaling	7	96	180	10876	PIK3CA;FGF2;NRG3;PIK3AP1;FGFR2;FGF9;FGF7	0.0017	0.0039
	R-HSA-5673001_RAF/MAP kinase cascade	7	124	180	10876	FGF2;CAMK2G;NRG3;FGFR2;DLG2;FGF9;FGF7	0.0064	0.0117
	R-HSA-400253_Circadian Clock	5	68	180	10876	MEF2D;TBL1XR1;CLOCK;RORA	0.0073	0.0117
	R-HSA-6802952_Signaling by BRAF and RAF fusions	5	67	180	10876	TRAK1;KIAA1549;BRAF;AGK;CAMK2G	0.0069	0.0117
	R-HSA-2029482_Regulation of actin dynamics for phagocytic cup formation	5	93	180	10876	FCGR1A;ACTR3;WASF3	0.0234	0.034
	R-HSA-1989781_PPARA activates gene expression	6	132	180	10876	TBL1XR1;CLOCK;HMGCS1;RORA;CYP1A1	0.0275	0.0367
	R-HSA-6785807_Interleukin-4 and Interleukin-13 signaling	5	108	180	10876	SOCS5;FGF2;IL6;RORA;CCL22	0.0396	0.0487
	R-HSA-983168_Antigen processing: Ubiquitination & Proteasome degradation	9	309	180	10876	RNF19B;HECW2;ASB4;MKRN1;UBE2V2;FBXW2;ZBTB16;FBXL20;RBCK1	0.0835	0.0954
